# Supplementary material for: Correlation between the Level of Social Distancing and Activity of Influenza Epidemic or COVID-19 Pandemic: A Subway Use-Based Assessment
Source: J Clin Med. 2021 Jul 29;10(15):3369. doi: 10.3390/jcm10153369 (PMC8348601; doi:10.3390/jcm10153369)
Supplement: Supplementary file 1 [file jcm-10-03369-s001.zip]

Archive with 1 entries (1 files):
- jcm-1289457-supplementary.pdf
